# Supplementary material for: Healthcare Access in Chemsex Contexts in Brazil: A Scoping Review and the VIP-Chemsex Model
Source: Nurs Rep. 2026 Jul 9;16(7):238. doi: 10.3390/nursrep16070238 (PMC13415104; doi:10.3390/nursrep16070238)
Supplement: Supplementary file 1 [file nursrep-16-00238-s001.zip]

Archive with 2 entries (2 files):
- Supplementary Material S1 Search strategies for all databases (1).pdf
- Supplementary Material S2 PRISMA-ScR Checklist.pdf
